# Supplementary material for: EGFR gene amplification is related to adverse clinical outcomes in cervical squamous cell carcinoma, making the EGFR pathway a novel therapeutic target
Source: Br J Cancer. 2011 Jul 5;105(3):420–7. doi: 10.1038/bjc.2011.222 (PMC3172895; doi:10.1038/bjc.2011.222)
Supplement: Supplementary Table 1 [file bjc2011222x1.xls]

## Sheet: Sheet1
	Supplementary Table 1. PCR primers for amplification of epidermal growth factor receptor (EGFR) from paraffin-embedded tissue
	Exon 18
	18F	caa atg agc tgg caa gtg ccg tgt c
	18R	gag ttt ccc aaa cac tca gtg aaa c
	18intF	caa gtg ccg tgt cct ggc acc caa gc
	18intR	cca aac act cag tga aac aaa gag
	Exon 19
	19F	gca ata tca gcc tta ggt gcg gtc
	19R	cat aga aag tga aca ttt agg atg tg
	19intF	cct tag gtg cgg ctc cac agc
	19intR	cat tta gga tgt gga gat gag c
	Exon 20
	20F	cca tga gta cgt att ttg aaa ctc
	20R	cat atc ccc atg gca aac tct tgc
	20intF	gaa act caa gat cgc att cat gc
	20intR	gca aac tct tgc tat ccc agg ag
	Exon 21
	21F	cta acg ttc gcc agc cat aag tcc
	21R	gct gcg agc tca ccc aga atg tct gg
	21intF	cag cca taa gtc ctc gac gtg g
	21intR	cat cct ccc ctg cat gtg tta aac
